# Supplementary material for: Characterization and Proteomic Profiling of Hepatocyte-like Cells Derived from Human Wharton’s Jelly Mesenchymal Stromal Cells: De Novo Expression of Liver-Specific Enzymes
Source: Biology (Basel). 2025 Jan 24;14(2):124. doi: 10.3390/biology14020124 (PMC11851833; doi:10.3390/biology14020124)
Supplement: Supplementary file 1 [file biology-14-00124-s001.zip]

Archive with 10 entries (10 files):
- Figure S4.jpg
- Figure S3.tif
- Figure S1.tif
- Table S4.docx
- Table S3.docx
- Table S2.docx
- Table S1.docx
- Figure S5.tif
- Table S5.docx
- Figure S2.tiff
